# Supplementary material for: Selecting One of Several Mating Types through Gene Segment Joining and Deletion in Tetrahymena thermophila
Source: PLoS Biol. 2013 Mar 26;11(3):e1001518. doi: 10.1371/journal.pbio.1001518 (PMC3608545; doi:10.1371/journal.pbio.1001518)
Supplement: Table S1 — Strains. gal1-1, partially recessive allele of GAL1 that confers 2-deoxygalactose (2-dgal) resistance; chx1-1, dominant allele of CHX1 that confers cycloheximide (cy) resistance. (XLS) [file pbio.1001518.s005.xls]

## Sheet: Sheet1
Strains	Mating Type	Germline nucleus	Somatic nucleus genotype (phenotype)
SB210	VI	mat-2/mat-2; gal1-1/ gal1-1; CHX1/CHX1	GAL1; CHX1 (2-dgal-s; cy-s)
SB1969	II	mat-2/mat-2; GAL1/ GAL1; chx1-1/ chx1-1	GAL1; CHX1 (2-dgal-s; cy-s)
SB4208	II	mat-2/mat-2; gal1-1/GAL1; chx1-1/CHX1	gal1-1/GAL1; chx1-1/CHX1 (2-dgal-r; cy-r)
SB4209	II	mat-2/mat-2; gal1-1/GAL1; chx1-1/CHX1	gal1-1/GAL1; chx1-1/CHX1 (2-dgal-r; cy-r)
SB4210	II	mat-2/mat-2; gal1-1/GAL1; chx1-1/CHX1	gal1-1/GAL1; chx1-1/CHX1 (2-dgal-r; cy-r)
SB4211	III	mat-2/mat-2; gal1-1/GAL1; chx1-1/CHX1	gal1-1/GAL1; chx1-1/CHX1 (2-dgal-r; cy-r)
SB4212	III	mat-2/mat-2; gal1-1/GAL1; chx1-1/CHX1	gal1-1/GAL1; chx1-1/CHX1 (2-dgal-r; cy-r)
SB4213	III	mat-2/mat-2; gal1-1/GAL1; chx1-1/CHX1	gal1-1/GAL1; chx1-1/CHX1 (2-dgal-r; cy-r)
SB4214	IV	mat-2/mat-2; gal1-1/GAL1; chx1-1/CHX1	gal1-1/GAL1; chx1-1/CHX1 (2-dgal-r; cy-r)
SB4215	IV	mat-2/mat-2; gal1-1/GAL1; chx1-1/CHX1	gal1-1/GAL1; chx1-1/CHX1 (2-dgal-r; cy-r)
SB4216	IV	mat-2/mat-2; gal1-1/GAL1; chx1-1/CHX1	gal1-1/GAL1; chx1-1/CHX1 (2-dgal-r; cy-r)
SB4217	V	mat-2/mat-2; gal1-1/GAL1; chx1-1/CHX1	gal1-1/GAL1; chx1-1/CHX1 (2-dgal-r; cy-r)
SB4218	V	mat-2/mat-2; gal1-1/GAL1; chx1-1/CHX1	gal1-1/GAL1; chx1-1/CHX1 (2-dgal-r; cy-r)
SB4219	V	mat-2/mat-2; gal1-1/GAL1; chx1-1/CHX1	gal1-1/GAL1; chx1-1/CHX1 (2-dgal-r; cy-r)
SB4220	VI	mat-2/mat-2; gal1-1/GAL1; chx1-1/CHX1	gal1-1/GAL1; chx1-1/CHX1 (2-dgal-r; cy-r)
SB4221	VI	mat-2/mat-2; gal1-1/GAL1; chx1-1/CHX1	gal1-1/GAL1; chx1-1/CHX1 (2-dgal-r; cy-r)
SB4222	VI	mat-2/mat-2; gal1-1/GAL1; chx1-1/CHX1	gal1-1/GAL1; chx1-1/CHX1 (2-dgal-r; cy-r)
SB4223	VII	mat-2/mat-2; gal1-1/GAL1; chx1-1/CHX1	gal1-1/GAL1; chx1-1/CHX1 (2-dgal-r; cy-r)
SB4224	VII	mat-2/mat-2; gal1-1/GAL1; chx1-1/CHX1	gal1-1/GAL1; chx1-1/CHX1 (2-dgal-r; cy-r)
SB4225	VII	mat-2/mat-2; gal1-1/GAL1; chx1-1/CHX1	gal1-1/GAL1; chx1-1/CHX1 (2-dgal-r; cy-r)
