# Supplementary material for: Selecting One of Several Mating Types through Gene Segment Joining and Deletion in Tetrahymena thermophila
Source: PLoS Biol. 2013 Mar 26;11(3):e1001518. doi: 10.1371/journal.pbio.1001518 (PMC3608545; doi:10.1371/journal.pbio.1001518)
Supplement: Table S2 — Primer sequences listed by experiment. Primers named by position within the mat locus of the germline or somatic nucleus. (XLS) [file pbio.1001518.s006.xls]

## Sheet: Sheet1
Primers to identify new B/C3 polymorphisms in scaffold 8254711	DNA sequence 5' to 3'
4711 MaeI SNP L	TCATTAACGATGCGTGTTTC
4711 MaeI SNP R	AATTAATTTGCAAAAGTTAAAATGG
4711 indel L	GCAAGAATTGCAAAGCAAC
4711 indel R	TTGTATTAATGTCAACACAATCTTTG
RT-PCR MTA primers to verify one continuous transcript
SB210 Somatic 1,301 L
SB210 Somatic 3,166 R
SB210 Somatic 3,166 L
SB210 Somatic 5,249 R
Primers to amplify MTA-TM from somatic nucleus for northern probe
SB210 Somatic 6	GCTCTCCCTCGCTTTCTTAGAT
SB210 Somatic 1526	GTTTGAGAAATCCCTCTGGTATTG
Primers to amplify MTB-TM from somatic nucleus for northern probe
SB210 Somatic 10,960	CAACAGGAGGTGCTGCTTAATC
SB210 Somatic 12,493	AAGATTGCATGGATGCACAAAG
Primers to create gene pair knockout construct
SB210 Somatic -930 upstream L	GCATCATAAGACGAATATTAACTAAG
SB210 Somatic -66 upstream R (neo)	AAGGAAACATGTAGAAGTGCTTGCTTTCAACTAGAGTCA
SB210 Somatic +98 downstream L (neo)	GAATTCGATATCAAGCTTTGAGAGTGCATTTAATTGCTT
SB210 Somatic +818 downstream R	TTGGGGTTTAAGATTTCAAAG
neoL	ACTTCTACATGTTTCCTTTCTTATTATTAC
neoR	AAGCTTGATATCGAATTCAGATC
Overlapping PCR was done with primers
SB210 Somatic -930 upstream L and SB210 Somatic +818 downstream R
Primers to create MTA knockout construct
upstream and Neo primers listed above
SB210 Somatic 5,175 L (neo)	CTGAATTCGATATCAAGCTTCAATTTTTTACTTAGTATTTTTCTTTTG
SB210 Somatic 5,866 R	TTTCTTTGCAATATTGAATAACA
Overlapping PCR was done with primers
SB210 Somatic -930 upstream L and SB210 Somatic 5,866 R
Primers to create MTB knockout construct
SB210 Somatic 6,110 L	TATGCAATCAATCTATTGAGTCTTTAC
SB210 Somatic 6,784 R (neo)	GAAAGGAAACATGTAGAAGTTGATCAATTCTTCTATGTTTATTTTAAG
SB210 Somatic +98 downstream L (neo)	GAATTCGATATCAAGCTTTGAGAGTGCATTTAATTGCTT
SB210 Somatic +818 downstream R	TTGGGGTTTAAGATTTCAAAG
Neo primers listed above
Overlapping PCR was done with primers
SB210 Somatic 6,110 L and SB210 Somatic +818 downstream R
Primers to monitor assortment of knockout transformants
MTA
SB210 Somatic 1,623 L	TATTAACTAAAAACCCTACTAAAA
SB210 Somatic 1,972 R	GATTAAAGTTTTCTTCTAGTATC
MTB
SB210 Somatic 10,270 L	GTTTTAGTAACTCCTTCCA
SB210 Somatic 10,805 R	TTAATCCCAGTAATTTTTAACAAA
Neo for gene pair knockout and MTA knockout:
SB210 Somatic -992 L	TTTGTGTATTTTCATTCATTCGTTCAC
Neo	GTAATAATAAGAAAGGAAACATGTAGAAGT
Neo for MTB knockout
SB210 Somatic 5,250 L	GTTTGCCCATGCAATAGATTCTG
Neo	GTAATAATAAGAAAGGAAACATGTAGAAGT
RT-PCR MTA primers - flank introns and products are specific to the somatic nucleus
SB210 Somatic 1,197 L	TGAAGGCGAACATGACAAGC
SB210 Somatic 1,842 R	TTTCTAGCTTCGCAATAATGTCTCAG
RT-PCR MTB primers - flank introns and products are specific to the somatic nucleus
SB210 Somatic 10,673 L	GCCTTTTGTTCTCCACCTGTTT
SB210 Somatic 11,600 R	AGAGGGGAATCAGCAGTGTC
Primers to amplify mt-specific Southern probes
II SB210 Germline 13,932 L	GACCTATAAATCCCAGTAAAGCC
II SB210 Germline 15,538 R	GCTGAAGAATTGCATGTTGC
III SB210 Germline 80,422 L	CCAAACTAAGTCTGTGTTGGTG
III SB210 Germline 82,98 6R	TTCTGGTGCAGACTTTTTGCA G
IV SB210 Germline 52,153 L	GGATAAGAAGGTACTAAGCTT
IV SB210 Germline 54,175 R	TGA ATGTTGCATTCA ACTGC
V SB210 Germline 26,886 L	AATACATCCAAATTTTCTCCCAAA AAC
V SB210 Germline 30,618 R	GGTCAGATTAGGAGTACTACACGTGA
VI SB210 Germline 38,280 L	GTTTGCGGAGGAGGAGAAGG
VI SB210 Germline 40,363 R	CAGAATCTATTGCATGGGCAA AC
VII SB210 Germline 64,817 L	GAGACA AGTTTA AGAGCGGAGCA
VII SB210 Germline 67,405 R	CAA AGTACGCTCTAA ATAGGTAG
Primers for PCR to amplify gaps in assembled SB210 mat germline sequence
SB210 Germline -2,106 L	AGTTATGGCTCGCCCAGTTG
SB210 Germline 1,650 R	TTATACCTCTAATAA ATCTTA ACCTCTCAA AAG C
SB210 Germline 15,485 L	GTAGTCTATCATAAGATGGG
SB210 Germline 18,049 R	GGGTTTATTACCTCTTTTG
SB210 Germline 30,495 L	TATCCTTCGGTCCTTAATCA
SB210 Germline 32,769 R	GGGTATTCTATGGTATACTTTCATC
SB210 Germline 50,233 L	GTAAAGATAAAGATCTGACTGTA
SB210 Germline 52,153 R	AAGCTTAGTACCTTCTTATCC
SB210 Germline 60,293 L	GATCAGTTTTCA ACTTGTGCTTCA TC
SB210 Germline 63,836 R	TCTATGAATATGCTCATCCTTCCTTTATC
SB210 Germline 71,858 L	GTGGCTTTTCGACACTAA ACA ACT
SB210 Germline 74,345 R	TTAATCAAAGTTGGTTCTTGTTTTAATTATC
SB210 Germline 87,988 L	CATCCCAACTTGTGTCCTTGTTG
SB210 Germline +818 R	TTGGGGTTTAAGATTTCA AAGGC
Primers for PCR to determine position of IESs
SB210 Germline 5,366 L	GAATCAATTTTTAAATTGTTTAAAGCTTTACAATCC
SB210 Germline 11,350 R	AGTTTAGATTTACTTGATAGCA
SB210 Germline 13,130 L	GGGGATAGTAACCATTAAAACCAT
SB210 Germline 13,932 R	GGCTTTACTGGGATTTATAGGTC
SB210 Germline 17,968 L	ACCAGAGGGATTTCTCAA AC
SB210 Germline 21,916 R	AACTTATACTAACAACTGATTCAAGTGGAGTG
SB210 Germline 32,563 L	TATTAACTAAAAACCCTACTAAAA
SB210 Germline 37,087 R	GATTAA AGTTTTCTTCTAGTATC
SB210 Germline 45,385 L	GTTTTAGTA ACTCCTTCCA
SB210 Germline 50,295 R	TTA ATCCCAGTA ATTTTTAACAAA
SB210 Germline 74,283 L	ACCAGAGGGATTTCTCAA AC
SB210 Germline 82,059 R	GATAGACGTTAA AAATTA AACTTCAA
Primers to amplify MTA-TM
A1 gMTA2-TM SB210 Germline 5 L	GCTCTCCCTCGCTTTCTTAGAT
A2 mt II SB210 Germline 10,870 R	CACGCTATCTAAATGCCTTTAAATAG
A3 gMTA2-TM SB210 Germline 634 L	ATTCGCTAACCACGCAATTC
A4 mt II SB210 Germline 1,650 R	TTATACCTCTAATAAATCTTAACCTCTCAAAAGC
A5 left of mat SB210 Germline -904 L	GCATCATAAGACGAATATTAACTAAG
A6 mt III SB210 Germline 80,417 R	CACCAACACAGACTTAGTTTGG
A7 left of mat SB210 Germline -238 L	CTAAAATAGAGAAACAGACATACA
A8 mt IV SB210 Germline 52,153 R	AAGCTTAGTACCTTCTTATCC
A9 gMTA2-TM SB210 Germline 490 L	AGAGTGCTCAATGCACAAGCTC
A10 mt V SB210 Germline 21,916	AACTTATACTAACAACTGATTCAAGTGGAGTG
A11 mt VI SB210 Germline 36,957 R	TTTCTAGCTTCGCAATAATGTCTCAG
A12 mt VII SB210 Germline 63,836 R	TCTATGAATATGCTCATCCTTCCTTTATC
Primers to amplify MTB-TM
B1 mt II SB210 Germline 15,538 L	GCAACATGCAATTCTTCAGCTTTAAG
B2 gMTB3-TM SB210 Germline 90,267 R	AAGATTGCATGGATGCACAAAG
B3 mt III SB210 Germline 74,340 L	GATAATTAAAACAAGAACCAACTTTGA
B4 right of mat SB210 Germline +299 R	AGATAGATATATAAATTGGTTGATTGATAGACGAC
B5 mt III SB210 Germline 88,136 L	CTACTAATCAGAGGTTTTGTTTTCGCAT
B6 mt IV SB210 Germline 60,294 R	TGAAGCACAAGTTGAAAACTGAT
B7 mt V SB210 Germline 30,618 L	TCACGTGTAGTACTCCTAATCTGACC
B8 mt VI SB210 Germline 45,788 L	GCCTTTTGTTCTCCACCTGTTT
B9 mt VII SB210 Germline 71,858 L	GTGGCTTTTCGACACTAAACAACT
RT-PCR primers to amplify MTB-TM from cDNA of isogenic mature strains
B4 right of mat SB210 Germline +299 R used for all reactions	AGATAGATATATAAATTGGTTGATTGATAGACGAC
B1 mt II SB210 Germline 15,538 L	GCAACATGCAATTCTTCAGCTTTAAG
B5 mt III SB210 Germline 88,136 L	CTACTAATCAGAGGTTTTGTTTTCGCAT
SB210 Germline 60,293 L mt IV	GATCAGTTTTCA ACTTGTGCTTCA TC
B10 mt V SB210 Germline 30,000 L	GCTTGACCTAAAACAACATCATCT
B9 mt VII SB210 Germline 71,858 L	GTGGCTTTTCGACACTAAACAACT
