# Supplementary material for: Selecting One of Several Mating Types through Gene Segment Joining and Deletion in Tetrahymena thermophila
Source: PLoS Biol. 2013 Mar 26;11(3):e1001518. doi: 10.1371/journal.pbio.1001518 (PMC3608545; doi:10.1371/journal.pbio.1001518)
Supplement: Table S3 — GenBank accession numbers. (XLS) [file pbio.1001518.s007.xls]

## Sheet: Sheet1
Strains	Accession
SB210 germline mat locus	KC405252
SB210 VI somatic mat locus	KC405257
SB1969 germline mat locus	KC405253
SB1969 II somatic mat locus	KC405254
SB4208 II somatic mat locus	KC405255
SB4213 III somatic mat locus	KC405261
SB4214 IV somatic mat locus	KC405259
SB4218 V somatic mat locus	KC405256
SB4220 VI somatic mat locus	KC405258
SB4223 VII somatic mat locus	KC405260
