# Supplementary material for: Selecting One of Several Mating Types through Gene Segment Joining and Deletion in Tetrahymena thermophila
Source: PLoS Biol. 2013 Mar 26;11(3):e1001518. doi: 10.1371/journal.pbio.1001518 (PMC3608545; doi:10.1371/journal.pbio.1001518)
Supplement: Table S4 — Coordinates of features of the germline mat locus of SB210. Numbering of nucleotides begins with the stop codon of MTA2 and ends with the stop codon of MTB3. Roman numerals, mating type-specific regions, including MTA and MTB coding regions and putative bidirectional promoter; GLS, germline-limited sequence between gene pairs. TM, complete transmembrane exon; tm, truncated TM exon segment. (XLS) [file pbio.1001518.s008.xls]

## Sheet: Sheet1
	beginning	end	size
MTA2-TM	1	1545	1545
II	1546	5701	4156
IES	5702	10854	5153
II	10855	13238	2384
IES	13239	13537	299
II	13538	15673	2136
MTB2-tm	15674	17131	1458
GLS	17132	17201	70
MTA5-tm	17202	18004	803
V	18005	18109	105
IES	18110	21710	3601
V	21711	30740	9030
MTB5-tm	30741	31107	367
GLS	31108	31641	534
MTA6-tm	31642	32506	865
VI	32507	32612	106
IES	32613	36787	4175
VI	36788	45911	9124
IES	45912	50285	4374
VI	50286	50410	125
MTB6-tm	50411	51038	628
GLS	51039	51581	543
MTA4-tm	51582	52012	431
IV	52013	60463	8451
MTB4-tm	60464	61918	1455
GLS	61919	62798	880
MTB4-tm	62799	62844	46
GLS	62845	62915	71
MTA7-tm	62916	63719	804
VII	63720	71997	8278
MTB7-tm	71998	73455	1458
GLS	73456	73525	70
MTA3-tm	73526	74319	794
III	74320	74398	79
IES	74399	80387	5989
III	80388	88694	8307
MTB3-TM	88695	90893	2199
