# Supplementary material for: Selecting One of Several Mating Types through Gene Segment Joining and Deletion in Tetrahymena thermophila
Source: PLoS Biol. 2013 Mar 26;11(3):e1001518. doi: 10.1371/journal.pbio.1001518 (PMC3608545; doi:10.1371/journal.pbio.1001518)
Supplement: Table S5 — Polymorphisms found within germline copies of the MTA2 -TM exon and MTA- tm exon segments. Changes relative to the germline consensus sequence of the MTA-TM exon are listed in order of position (Text S6). For position in the germline mat locus, numbering of nucleotides begins with the stop codon of MTA2 and ends with the stop codon of MTB3. For the somatic mat locus, numbering of nucleotides begins with the stop codon of the MTA-TM exon. del, deletion. (XLS) [file pbio.1001518.s009.xls]

## Sheet: Sheet1
name of polymorphism	germline mating type gene	germline mat locus location	germline TM consensus location	change from germline TM consensus
1A	VI	31571	576	G>T
2A	VI	31573	578	G>T
3A	VI	31575	580	G>T
4A	VI	31580	585	G>A
5A	VI	31591	596	G>A
6A	VI	31597	602	G>A
7A	VI	31601	606	C>T
8A	VI	31608	613	C>T
9A	VI	31610	615	A>T
10A	VI	31623	627	G>A
11A	VI	31624	629	del C
12A	VI	31632	638	C>A
13A	VI	31634	640	C>T
14A	VI	31636	642	A>T
15A	VI	31639	645	C>A
16A	VI	31641	647	C>T
17A	VI	31662	668	C>T
18A	VI	31664	670	C>A
19A	VI	31676	682	C>T
20A	VI	31679	685	T>A
21A	VI	31684	690	C>A
22A	VI	31689	695	G>A
23A	VI	31701	707	G>A
24A	VI	31702	708	C>A
25A	VI	31711	718-771	del 54 bp
26A	V	17205	767	C>T
27A	II	769	769	T>G
28A	VII	62923	770	C>T
29A	V	17211	773	C>A
30A	VII	62928	775	A>T
31A	V	17215	777	T>A
32A	VII	62935	782	T>A
33A	VII	62936	783	G>A
34A	V	17223	785	C>T
35A	VII	62938	785	C>T
36A	VII	62944	791	C>A
37A	III	73558	796	C>A
38A	VII	62959	806	T>A
39A	VII	62976	823	G>T
40A	VII	62985	832	C>T
41A	VII	62990	837	T>A
42A	VI	31791	851	G>A
43A	VII	63022	869	A>T
44A	VI	31926	986	C>A
45A	VI	31950	1010	G>A
46A	VII	63163	1010	G>A
47A	III	73835	1073	T>A
48A	III	73876	1114	C>T
49A	VII	63391	1238	C>T
50A	V	17699	1261	G>A
51A	VII	63456	1303	G>T
52A	VI	32377	1437	C>G
53A	VII	63590	1437	C>G
54A	II	1510	1510	T>G
55A	III	74267	1,511-1,520	del 9 bp
56A	II	1509	1,511-1,531	del 21 bp
57A	II	1516	1537	G>C
58A	II	1528	1549	A>G
59A	III	74306	1553	C>G
