# Supplementary material for: Selecting One of Several Mating Types through Gene Segment Joining and Deletion in Tetrahymena thermophila
Source: PLoS Biol. 2013 Mar 26;11(3):e1001518. doi: 10.1371/journal.pbio.1001518 (PMC3608545; doi:10.1371/journal.pbio.1001518)
Supplement: Table S6 — Polymorphisms found within germline copies of the MTB3 -TM exon and MTB- tm exon segments. Changes relative to the germline consensus sequence of the MTB-TM exon are listed in order of position (Text S6). For position in the germline mat locus, numbering of nucleotides begins with the stop codon of MTA2 and ends with the stop codon of MTB3. For the somatic mat locus, numbering of nucleotides begins with the first nucleotide of the germline consensus MTB-TM exon. del, deletion; ins, insertion. (XLS) [file pbio.1001518.s010.xls]

## Sheet: Sheet1
name of polymorphism	germline mating type gene	germline mat locus location	germline TM consensus location	change from germline TM consensus
1B	VII	72071	74	A>G
2B	II	15864	191	C>A
3B	V	30.931	191	C>A
4B	VI	50601	191	C>A
5B	IV	60672	209	C>T
6B	VI	50707	297	C>T
7B	VII	72342	345	C>T
8B	III	89054	360	C>A
9B	V	31105	365	G>T
10B	II	16063	390	C>T
11B	VI	50822	412	G>T
12B	VI	50904	494	C>A
13B	II	16175	502	C>A
14B	VI	50919	509	G>A
15B	VI	50922	512	C>T
16B	VI	50933	523	C>A
17B	VI	50940	530	C>T
18B	VI	50942	532	C>T
19B	VI	50953	543	G>T
20B	II	16220	547	C>T
21B	VI	50957	547	C>T
22B	VI	50958	548	A>C
23B	VI	50959	549	G>A
24B	VI	50960	550	T>C
25B	II	16232	559	T>C
26B	VI	50969	559	T>G
27B	VI	50970	561-602	del 48 bp
28B	II	16234	561-562	ins CAG
29B	III	89255	561-562	ins TAG
30B	II	16243	567	G>A
31B	II	16252	576	G>A
32B	II	16253	577	C>A
33B	VII	72582	585-586	ins GAA
34B	VI	50975	607	G>T
35B	VI	50980	612	C>T
36B	VI	50992	624	C>T
37B	II	16324	648	C>T
38B	VI	51016	648	C>T
39B	VI	51019	651	G>T
40B	VI	51028	660	G>A
41B	VI	51033	665	G>A
42B	IV	61192	729	C>T
43B	VII	72864	864	G>A
44B	III	89904	1207	G>A
45B	IV	61672	1209	T>C
46B	VII	73265	1265	G>A
47B	VII	73272	1272	C>T
48B	IV	61780	1317	G>A
49B	VII	73320	1320	G>A
50B	VII	73354	1354	G>T
51B	IV	61837	1374	G>A
52B	II	17093	1417	T>C
