# Supplementary material for: Selecting One of Several Mating Types through Gene Segment Joining and Deletion in Tetrahymena thermophila
Source: PLoS Biol. 2013 Mar 26;11(3):e1001518. doi: 10.1371/journal.pbio.1001518 (PMC3608545; doi:10.1371/journal.pbio.1001518)
Supplement: Table S7 — Comparison of sequenced MTA and MTB haplotypes derived from 0- and 120-fission cells. The data summarized in this table are derived from Texts S7, S8, S10, and S11. Summary of homogeneity chi-square tests of statistical significance among the totals in each category: (1) The differences between MTA frequencies under all comparisons are not significantly different (probability >0.05). (2) The differences between MTA and MTB under all comparisons are highly significant (probability<<0.01). (3) The differences between MTB at 0 and 120 fissions under all comparisons are highly significant (probability<<0.01). aAll haplotypes showed the minimum necessary (zero) exchanges; counted as effectively 100%; bTwo haplotypes had a gratuitous exchange with another mating type; counted as having more than one exchange (more exchanges than necessary); cThe two genes considered in each case are: (1) the germline gene contributing the mt-specific segment and (2) the germline gene contributing the full-length TM exon (either MTA2 of MTB3, respectively). A few cases were found where a polymorphic nucleotide could be derived from more than one mating type gene. If possible the source gene was chosen that minimized the number of germline mating types contributing to the haplotype. dAll haplotypes had the minimum necessary (zero) exchanges; counted as effectively 0%. eCounting gene conversions was somewhat arbitrary and was limited by the number of naturally available DNA polymorphisms among germline TM and tm exons. Two consecutive exchanges involving the same two mating type genes (for example mt III to VIII and back to III) were counted as gene conversions. Consecutive exchanges involving a third mating type before returning to the first (for example III to IV to VII to III) were not counted as gene conversions. (XLS) [file pbio.1001518.s011.xls]

## Sheet: Sheet1
A. Number of haplotypes explained by a single, simple joining event
MT gene	Age (Fissions)	II	V	VI	IV	VII	III	Total
MTA	0	10/10a	10/10	10/10	9/10	10/10	11/11	60/61
Percent	0	1	1	1	0.9	1	1	0.98
MTB	0	13/31	20/30	21/30	25/28	25/30	23/23a	127/172
Percent	0	0.42	0.67	0.7	0.89	0.83	1	0.74
MTA	120	4/4	2/3	4/4	3/3	3/3	3/3	19/20
Percent	120	1	0.67	1	1	1	1	0.95
MTB	120	3/4	0/3	0/4	0/3	0/3	1/3b	4/20
Percent	120	0.75	0	0	0	0	0.33	0.2
B. Number of haplotypes with more than two genes involved in recombination eventsc
MT gene	Age (Fissions)	II	V	VI	IV	VII	III	Total
MTA	0	0/10d	0/10	0/10	1/10	0/10	0/10	1/60
Percent	0	0	0	0	0.1	0	0	0.02
MTB	0	18/31	3/28	8/30	9/30	8/30	0/23	46/172
Percent	0	0.58	0.11	0.27	0.3	0.27	0%d	0.27
MTA	120	0/4d	1/3	0/4	0/3	0/3	0/3	1/16
Percent	120	0	0.33	0	0	0	0	0.06
MTB	120	1/4	3/3	4/4	2/3	1/3	2/3b	13/20
Percent	120	0.24	1	1	0.67	0.33	0.67	0.65
C. Number of gene conversion events observed various haplotypese
MT gene	Age (Fissions)	II	V	VI	IV	VII	III	Total
MTA	0	0/10	0/11	0/10	0/10	0/10	0/10	0/60
Percent	0	0	0	0	0	0	0	0
MTB	0	16/31	0/30	20/30	4/28	4/30	0/30	44/179
Percent	0	0.51	0	0.67	0.14	0.13	0	0.25
MTA	120	0/4	0/3	0/4	0/3	0/3	0/3	0/20
Percent	120	0	0	0	0	0	0	0
MTB	120	0/4	3/3	2/4	3/3	3/3	3/3	14/20
Percent	120	0	1	0.5	1	1	1	0.7
